# Supplementary material for: Technetium Immobilization on Carbon Steel Corrosion Products Under Simulated Geological Radioactive Waste Repository Conditions
Source: Materials (Basel). 2025 Nov 18;18(22):5220. doi: 10.3390/ma18225220 (PMC12654470; doi:10.3390/ma18225220)
Supplement: Supplementary file 1 [file materials-18-05220-s001.zip]

Archive with 1 entries (1 files):
- materials-3935334-supplementary.pdf
